# Supplementary material for: Epidemiological characteristics of the COVID-19 spring outbreak in Quebec, Canada: a population-based study
Source: BMC Infect Dis. 2021 May 10;21:435. doi: 10.1186/s12879-021-06002-0 (PMC8107425; doi:10.1186/s12879-021-06002-0)
Supplement: Supplementary file 2 — Additional file 2 Supplementary files (informed consent and questionnaire). [file 12879_2021_6002_MOESM2_ESM.zip]

Archive with 3 entries (2 files):
- 12879_2021_6002_MOESM2_ESM/supplementary_informed_consentR3.pdf
- 12879_2021_6002_MOESM2_ESM/supplementary_questionnaireR3.pdf
- 12879_2021_6002_MOESM2_ESM/
